# Supplementary material for: mRNA-Loaded Lipid Nanoparticles Targeting Dendritic Cells for Cancer Immunotherapy
Source: Pharmaceutics. 2022 Jul 28;14(8):1572. doi: 10.3390/pharmaceutics14081572 (PMC9413374; doi:10.3390/pharmaceutics14081572)
Supplement: Supplementary file 1 [file pharmaceutics-14-01572-s001.zip]

Archive with 1 entries (1 files):
- pharmaceutics-1832994-supplementary.pdf
